# Supplementary material for: Comparing Genetic and Physical Anthropological Analyses for the Biological Profile of Unidentified and Identified Bodies in Milan
Source: Genes (Basel). 2023 May 11;14(5):1064. doi: 10.3390/genes14051064 (PMC10218383; doi:10.3390/genes14051064)
Supplement: Supplementary file 1 [file genes-14-01064-s001.zip]

Archive with 1 entries (1 files):
- genes-2325141-supplementary.xlsx
