# Supplementary material for: Comparing Genetic and Physical Anthropological Analyses for the Biological Profile of Unidentified and Identified Bodies in Milan
Source: Genes (Basel). 2023 May 11;14(5):1064. doi: 10.3390/genes14051064 (PMC10218383; doi:10.3390/genes14051064)
Supplement: Supplementary file 1 [file genes-14-01064-s001.zip › genes-2325141-supplementary.xlsx]

## Sheet: Table S1
Table S2. Sample ID, prediction value of PLS-DA model for autosomal and Y STRs.
	Sample ID	Prediction value of autosomal STRs			Prediction value of Y STRs
		Afr_Am	Asian	Eur_Am	African	Asian	European	Mixed American	Native American
	Evidence 1	-0.12747	-0.0400788	1.16755	-0.0750934	0.037816	0.938775	0.04062	0.0578822
	Evidence 2	0.57603	0.031801	0.392169	-0.0344782	0.146642	0.825886	0.0322053	0.0297451
	Evidence 3	0.108177	0.00522884	0.886594	-0.0308964	0.143408	0.834702	0.0301772	0.0226095
	Evidence 4	0.166016	-0.0822865	0.916271	0.155563	0.1225	0.684792	0.0358628	0.00128143
	Evidence 6	0.249351	0.177311	0.573338	FI	FI	FI	FI	FI
	Evidence 7	1.23176	-0.256324	0.0245672	FI	FI	FI	FI	FI
	Evidence 8	-0.0302168	0.0439152	0.986302	NA	NA	NA	NA	NA
	Evidence 9	0.0671838	0.00986093	0.922955	0.0648836	0.359099	0.493809	0.0387698	0.0434386
	Evidence 10	-0.0609594	0.262731	0.798228	FI	FI	FI	FI	FI
	Evidence 12	0.20489	0.281745	0.513366	0.188005	0.163733	0.510599	0.0645632	0.0731
	Evidence 14	0.167708	0.131932	0.70036	FI	FI	FI	FI	FI
	Evidence 15	ND	ND	ND	FI	FI	FI	FI	FI
	Evidence 16	-0.0196486	0.0675088	0.95214	0.119685	0.116022	0.715333	0.0379967	0.0105636
	Evidence 18	0.0576279	0.0823181	0.860054	FI	FI	FI	FI	FI
	Evidence 20	0.0576279	0.118232	0.708066	FI	FI	FI	FI	FI
	Evidence 21	0.338824	-0.136182	0.797358	0.11889	0.0110079	0.679875	0.0726893	0.117538
	Evidence 22	0.072539	0.541326	0.386134	FI	FI	FI	FI	FI
	Evidence 23	0.826512	0.134105	0.0393831	FI	FI	FI	FI	FI
	Evidence 24	0.335031	-0.13548	0.800449	0.169513	0.154482	0.507594	0.0677686	0.100642
	Evidence 25	-0.355282	0.0767579	1.27852	FI	FI	FI	FI	FI
	Evidence 26	0.315241	0.0485255	0.636234	-0.0379105	0.108263	0.864294	0.0333602	0.0319934
	ND: not detectable
	NA: not available
	FI: Female Individual
	Afr_Am: African-American
	Eur_Am: European American

## Sheet: Table S2
Table S1: Bioinformatic results of mitochondrial genomes and contamination estimates
	Sample ID	Mapped reads longer than 30bp	Duplicates removed	Mean Coverage	Coverage >= 5-fold in %	DMG 1st Base 5'	average fragment length	MAP authentic [95% CI] (%)
								Contamination estimate
								low	avg	high
	Evidence 1	103934	13142	382.955	100	0.0576	69.89	0	0.01	0.02
	Evidence 2	116021	28311	363.959	100	0.1349	68.75	0	0.01	0.02
	Evidence 3	307106	144608	688.623	100	0	79.62	0.38	0.39	0.4
	Evidence 4	267943	95027	742.107	100	0.1796	71.11	0.01	0.02	0.03
	Evidence 5	132037	59380	288.671	100	0.1654	65.83	0.02	0.03	0.04
	Evidence 6	296953	87311	979.717	0.9999	0.0788	77.43	0	0.01	0.02
	Evidence 7	156680	42653	486.877	100	0.136	70.75	0.01	0.02	0.03
	Evidence 8	251736	72821	674.326	100	0.2991	62.45	0.01	0.02	0.03
	Evidence 9	75624	9640	288.544	100	0.0342	72.46	0.74	0.76	0.78
	Evidence 10	162244	33047	530.323	100	0.2248	68.01	0.01	0.02	0.03
	Evidence 12	122219	19968	439.477	100	0.1599	71.21	0.01	0.02	0.03
	Evidence 14	255405	58815	868.375	100	0.169	73.19	0.08	0.09	0.1
	Evidence 15	172379	63375	466.872	100	0.0524	70.97	0	0.01	0.02
	Evidence 16	238668	94669	589.433	100	0.17	67.82	0.01	0.02	0.03
	Evidence 17	47212	20184	103.408	100	0.1437	63.39	0.29	0.31	0.33
	Evidence 18	161222	25519	577.852	100	0.1676	70.55	0.05	0.06	0.07
	Evidence 19	64717	19721	188.911	100	0.0892	69.56	0	0.01	0.02
	Evidence 20	189186	38847	626.682	100	0.2003	69.07	0.1	0.11	0.12
	Evidence 21	67188	18500	211.347	100	0.1268	71.92	0	0.01	0.02
	Evidence 22	85966	13627	286.894	100	0.2685	65.71	0.11	0.12	0.13
	Evidence 23	228919	94107	544.178	100	0.1412	66.88	0.16	0.17	0.18
	Evidence 24	199828	33218	745.917	100	0.0115	74.18	0	0.01	0.02
	Evidence 25	211589	37812	748.925	100	0.1879	71.41	0.01	0.02	0.03
	Evidence 26	93599	14422	353.244	100	0.0383	73.92	0.79	0.8	0.81

## Sheet: Table S3
Table S3. Sample ID and prediction value of PLS-DA model for mitochondrial DNA.
	Sample ID	Prediction value of mtDNA
		Africa	America	Asia	Europe	Oceania
	Evidence 1	0.0310853	0.0960686	0.128426	0.760007	-0.0155863
	Evidence 2	0.0369774	0.0974916	0.135039	0.742799	-0.0123066
	Evidence 3	0.0604061	0.115871	0.215537	0.582841	0.0253448
	Evidence 4	0.0484485	0.103339	0.161286	0.686726	0.000200841
	Evidence 5	0.0908913	0.103558	0.167939	0.632057	0.00555455
	Evidence 6	0.114583	0.160264	0.409146	0.200321	0.115686
	Evidence 7	0.492184	0.136756	0.362703	-0.107541	0.115898
	Evidence 8	0.0152112	0.0928862	0.112807	0.80263	-0.0235348
	Evidence 9	-0.00366418	0.0901322	0.0986461	0.845866	-0.0309799
	Evidence 10	ND	ND	ND	ND	ND
	Evidence 12	0.489404	0.138748	0.370889	-0.118518	0.119476
	Evidence 14	0.108698	0.158491	0.400871	0.220322	0.111618
	Evidence 15	ND	ND	ND	ND	ND
	Evidence 16	0.0224211	0.0952669	0.123854	0.776594	-0.0181362
	Evidence 17	0.0359407	0.097833	0.13649	0.741415	-0.0116787
	Evidence 18	0.0504012	0.102051	0.15612	0.693455	-0.00202646
	Evidence 19	0.000871992	0.0904682	0.100706	0.837746	-0.0297921
	Evidence 20	0.0388967	0.100506	0.148134	0.71872	-0.00625658
	Evidence 21	0.0261675	0.0985952	0.138308	0.748341	-0.0114118
	Evidence 22	0.0790622	0.131219	0.282527	0.450581	0.0566113
	Evidence 23	0.608044	0.130059	0.350603	-0.205637	0.116931
	Evidence 24	0.0459566	0.0991557	0.143317	0.71963	-0.00805871
	Evidence 25	0.0225837	0.0952461	0.123886	0.776378	-0.0180939
	Evidence 26	0.0302219	0.100938	0.14878	0.726505	-0.00644512
	ND: not detectable
